# Supplementary material for: Kinetic Studies on the Interaction of HIV-1 Gag Protein with the HIV-1 RNA Packaging Signal
Source: Viruses. 2024 Sep 25;16(10):1517. doi: 10.3390/v16101517 (PMC11512386; doi:10.3390/v16101517)
Supplement: Supplementary file 1 [file viruses-16-01517-s001.zip]

Archive with 1 entries (1 files):
- viruses-3170959-supplementary.pdf
